# Supplementary material for: Trace Amine-Associated Receptor 1 Trafficking to Cilia of Thyroid Epithelial Cells
Source: Cells. 2021 Jun 16;10(6):1518. doi: 10.3390/cells10061518 (PMC8234161; doi:10.3390/cells10061518)
Supplement: Supplementary file 1 [file cells-10-01518-s001.zip]

Archive with 1 entries (1 files):
- cells-1241283-supplementary.pdf
